# Supplementary material for: Poly[(μ4-5-bromo­pyridine-3-sulfonato)­silver(I)]
Source: Acta Crystallogr Sect E Struct Rep Online. 2012 Jan 7;68(Pt 2):m101. doi: 10.1107/S1600536811055206 (PMC3274848; doi:10.1107/S1600536811055206)
Supplement: Supplementary file 1 [file e-68-0m101-sup1.cif]

##############################################################################
#                                                                            #
# This CIF contains the data in a paper accepted for publication in          #
# Acta Crystallographica Section E. It conforms to the requirements of       #
# Notes for Authors for Acta Crystallographica Section E, and has been       #
# peer reviewed under the auspices of the IUCr Commission on Journals.       #
#                                                                            #
# Full details of the Crystallographic Information File format               #
# are given in the paper "The Crystallographic Information File (CIF):       #
# a New Standard Archive File for Crystallography" by S. R. Hall, F. H.      #
# Allen and I. D. Brown [Acta Cryst. (1991), A47, 655-685].                  #
#                                                                            #
# The current version of the core CIF dictionary is obtainable from          #
# ftp://ftp.iucr.org/pub/cif_core.dic.                                       #
#                                                                            #
# Software is freely available for graphical display of the structure(s)     #
# in this CIF. For information consult the CIF software page                 #
# http://www.iucr.org/resources/cif/software.                                #
#                                                                            #
# This file may be used for bona fide research purposes within the           #
# scientific community so long as proper attribution is given to the journal # 
# article from which it was obtained.                                        #
#                                                                            #
##############################################################################
data_I
_audit_creation_method     SHELXL-97
_chemical_name_systematic
;
Poly[(\m~4~-5-bromopyridine-3-sulfonato)silver(I)]
;
_chemical_name_common     'Ag(C5H3N1SO3Br)'
_chemical_formula_moiety     'C5 H3 Ag Br N O3 S'
_chemical_formula_sum     'C5 H3 Ag Br N O3 S'
_chemical_formula_iupac     '[Ag (C5 H3 Br N O3 S)]'
_chemical_formula_weight     344.92
_chemical_melting_point     'not measured'
_symmetry_cell_setting     monoclinic
_symmetry_space_group_name_H-M     'C 2/c'
loop_
    _symmetry_equiv_pos_as_xyz
    'x, y, z'
    '-x, y, -z+1/2'
    'x+1/2, y+1/2, z'
    '-x+1/2, y+1/2, -z+1/2'
    '-x, -y, -z'
    'x, -y, z-1/2'
    '-x+1/2, -y+1/2, -z'
    'x+1/2, -y+1/2, z-1/2'
_cell_length_a     20.103(3)
_cell_length_b     5.0634(9)
_cell_length_c     16.036(3)
_cell_angle_alpha     90.00
_cell_angle_beta     110.142(2)
_cell_angle_gamma     90.00
_cell_volume     1532.5(5)
_cell_formula_units_Z     8
_cell_measurement_reflns_used     ?
_cell_measurement_theta_min     2.2
_cell_measurement_theta_max     25
_cell_measurement_temperature     296(2)
_exptl_crystal_description     'blcok'
_exptl_crystal_colour     'colorless'
_exptl_crystal_size_max     0.20
_exptl_crystal_size_mid     0.18
_exptl_crystal_size_min     0.16
_exptl_crystal_density_diffrn     2.990
_exptl_crystal_density_meas     ?
_exptl_crystal_density_method     'not measured'
_exptl_crystal_F_000     1296
_exptl_absorpt_coefficient_mu     8.075
_exptl_absorpt_correction_type     multi-scan
_exptl_absorpt_process_details     '(SADABS; Sheldrick, 2008<i>a</i>)'
_exptl_absorpt_correction_T_min     0.5116
_exptl_absorpt_correction_T_max     0.7458
_exptl_special_details
;
;
_diffrn_ambient_temperature     296(2)
_diffrn_radiation_type     MoK\a
_diffrn_radiation_wavelength     0.71073
_diffrn_radiation_source     'fine-focus sealed tube'
_diffrn_radiation_monochromator     graphite
_diffrn_measurement_device_type     'Bruker SMART CCD area-detector'
_diffrn_measurement_method     'phi and omega scans'
_diffrn_detector_area_resol_mean     ?
_diffrn_reflns_number     4188
_diffrn_reflns_av_R_equivalents     0.0215
_diffrn_reflns_av_sigmaI/netI     0.0216
_diffrn_reflns_theta_min     2.16
_diffrn_reflns_theta_max     25.00
_diffrn_reflns_theta_full     25.00
_diffrn_measured_fraction_theta_max     0.981
_diffrn_measured_fraction_theta_full     0.981
_diffrn_reflns_limit_h_min     -23
_diffrn_reflns_limit_h_max     23
_diffrn_reflns_limit_k_min     -6
_diffrn_reflns_limit_k_max     6
_diffrn_reflns_limit_l_min     -19
_diffrn_reflns_limit_l_max     19
_diffrn_standards_number     ?
_diffrn_standards_interval_count     ?
_diffrn_standards_interval_time     ?
_diffrn_standards_decay_%     ?
_refine_special_details
;
Refinement of <i>F</i>^2^ against ALL reflections. The weighted <i>R</i>-factor
<i>wR</i> and goodness of fit <i>S</i> are based on <i>F</i>^2^, conventional
<i>R</i>-factors <i>R</i> are based on <i>F</i>, with <i>F</i> set to zero for
negative <i>F</i>^2^. The threshold expression of <i>F</i>^2^ >
\s(<i>F</i>^2^) is used only for calculating <i>R</i>-factors(gt) <i>etc</i>.
and is not relevant to the choice of reflections for refinement.
<i>R</i>-factors based on <i>F</i>^2^ are statistically about twice as large
as those based on <i>F</i>, and <i>R</i>- factors based on ALL data will be
even larger.
;
_reflns_number_total     1310
_reflns_number_gt     1204
_reflns_threshold_expression     I>2sigma(I)
_refine_ls_structure_factor_coef     Fsqd
_refine_ls_matrix_type     full
_refine_ls_R_factor_all     0.0408
_refine_ls_R_factor_gt     0.0376
_refine_ls_wR_factor_gt     0.1482
_refine_ls_wR_factor_ref     0.1519
_refine_ls_goodness_of_fit_ref     1.010
_refine_ls_restrained_S_all     1.011
_refine_ls_number_reflns     1310
_refine_ls_number_parameters     109
_refine_ls_number_restraints     2
_refine_ls_number_constraints     0
_refine_ls_hydrogen_treatment     constr
_refine_ls_weighting_scheme     calc
_refine_ls_weighting_details
         'calc w=1/[\s^2^(Fo^2^)+(0.1320P)^2^+0.0000P] where P=(Fo^2^+2Fc^2^)/3'
_atom_sites_solution_hydrogens     geom
_atom_sites_solution_primary     direct
_atom_sites_solution_secondary     difmap
_refine_ls_shift/su_max     0.009
_refine_ls_shift/su_mean     0.001
_refine_diff_density_max     0.877
_refine_diff_density_min     -1.720
_refine_ls_extinction_method     none
_refine_ls_extinction_coef     ?
loop_
    _atom_type_symbol
    _atom_type_description
    _atom_type_scat_dispersion_real
    _atom_type_scat_dispersion_imag
    _atom_type_scat_source
    'C' 'C' 0.0033 0.0016
                         'International Tables Vol C Tables 4.2.6.8 and 6.1.1.4'
    'N' 'N' 0.0061 0.0033
                         'International Tables Vol C Tables 4.2.6.8 and 6.1.1.4'
    'O' 'O' 0.0106 0.0060
                         'International Tables Vol C Tables 4.2.6.8 and 6.1.1.4'
    'S' 'S' 0.1246 0.1234
                         'International Tables Vol C Tables 4.2.6.8 and 6.1.1.4'
    'Br' 'Br' -0.2901 2.4595
                         'International Tables Vol C Tables 4.2.6.8 and 6.1.1.4'
    'Ag' 'Ag' -0.8971 1.1015
                         'International Tables Vol C Tables 4.2.6.8 and 6.1.1.4'
    'H' 'H' 0.0000 0.0000
                         'International Tables Vol C Tables 4.2.6.8 and 6.1.1.4'
_computing_data_collection     'SMART (Bruker, 2001)'
_computing_cell_refinement     'SAINT (Bruker, 2001)'
_computing_data_reduction     'SAINT (Bruker, 2001)'
_computing_structure_solution     'SHELXS97 (Sheldrick, 2008<i>b</i>)'
_computing_structure_refinement     'SHELXL97 (Sheldrick, 2008<i>b</i>)'
_computing_molecular_graphics     'SHELXTL (Sheldrick, 2008<i>b</i>)'
_computing_publication_material     'SHELXTL (Sheldrick, 2008<i>b</i>)'
loop_
    _atom_site_type_symbol
    _atom_site_label
    _atom_site_fract_x
    _atom_site_fract_y
    _atom_site_fract_z
    _atom_site_U_iso_or_equiv
    _atom_site_adp_type
    _atom_site_calc_flag
    _atom_site_refinement_flags
    _atom_site_occupancy
    _atom_site_symmetry_multiplicity
    _atom_site_disorder_assembly
    _atom_site_disorder_group
    Ag Ag1 0.325354(14) 0.79247(6) 0.004298(16) 0.03990(8) Uani d U 1 1 . .
    Br Br1 0.505370(16) 0.92599(7) 0.38247(2) 0.03684(10) Uani d . 1 1 . .
    S S1 0.31936(4) 0.26125(15) 0.13294(5) 0.0237(2) Uani d . 1 1 . .
    N N1 0.36109(14) 0.3610(6) 0.39356(17) 0.0280(7) Uani d U 1 1 . .
    O O1 0.36615(13) 0.3588(6) 0.08721(15) 0.0417(6) Uani d U 1 1 . .
    O O2 0.25004(15) 0.3786(6) 0.10181(17) 0.0468(8) Uani d . 1 1 . .
    O O3 0.31813(13) -0.0272(5) 0.13609(16) 0.0365(7) Uani d . 1 1 . .
    C C1 0.33643(16) 0.2719(7) 0.3129(2) 0.0252(8) Uani d U 1 1 . .
    H H1A 0.3026 0.1385 0.2993 0.030 Uiso calc R 1 1 . .
    C C2 0.35925(15) 0.3708(6) 0.24497(18) 0.0201(7) Uani d . 1 1 . .
    C C3 0.40983(15) 0.5648(7) 0.26565(19) 0.0237(8) Uani d . 1 1 . .
    H H3A 0.4265 0.6324 0.2226 0.028 Uiso calc R 1 1 . .
    C C4 0.43547(15) 0.6575(7) 0.3514(2) 0.0269(8) Uani d . 1 1 . .
    C C5 0.41094(16) 0.5505(7) 0.4151(2) 0.0285(9) Uani d . 1 1 . .
    H H5A 0.4292 0.6107 0.4733 0.034 Uiso calc R 1 1 . .
loop_
    _atom_site_aniso_label
    _atom_site_aniso_U_11
    _atom_site_aniso_U_22
    _atom_site_aniso_U_33
    _atom_site_aniso_U_12
    _atom_site_aniso_U_13
    _atom_site_aniso_U_23
    Ag1 0.05584(14) 0.04198(16) 0.02679(13) 0.01450(12) 0.02051(11) 0.00050(10)
    Br1 0.03597(16) 0.0366(2) 0.03715(17) -0.00643(15) 0.01160(13) -0.00657(15)
    S1 0.0333(3) 0.0199(4) 0.0160(3) 0.0027(3) 0.0060(3) -0.0009(3)
    N1 0.0360(12) 0.0253(13) 0.0241(11) -0.0001(12) 0.0120(9) -0.0010(11)
    O1 0.0639(13) 0.0433(10) 0.0244(9) -0.0083(12) 0.0236(9) 0.0060(9)
    O2 0.0498(13) 0.0449(14) 0.0294(12) 0.0224(13) -0.0071(11) -0.0057(12)
    O3 0.0608(13) 0.0185(11) 0.0306(10) -0.0012(11) 0.0164(10) -0.0084(9)
    C1 0.0207(11) 0.0258(16) 0.0285(14) -0.0027(12) 0.0075(11) 0.0065(12)
    C2 0.0308(12) 0.0156(13) 0.0149(11) 0.0024(12) 0.0091(10) 0.0012(11)
    C3 0.0241(11) 0.0291(17) 0.0216(12) 0.0056(12) 0.0126(10) 0.0014(12)
    C4 0.0160(11) 0.0322(17) 0.0297(15) 0.0008(14) 0.0044(11) 0.0033(14)
    C5 0.0294(13) 0.0385(19) 0.0159(13) 0.0021(15) 0.0056(11) 0.0012(13)
_geom_special_details
;
All e.s.d.'s (except the e.s.d. in the dihedral angle between two l.s. planes)
are estimated using the full covariance matrix. The cell e.s.d.'s are taken
into account individually in the estimation of e.s.d.'s in distances, angles
and torsion angles; correlations between e.s.d.'s in cell parameters are only
used when they are defined by crystal symmetry. An approximate (isotropic)
treatment of cell e.s.d.'s is used for estimating e.s.d.'s involving l.s.
planes.
;
loop_
    _geom_bond_atom_site_label_1
    _geom_bond_atom_site_label_2
    _geom_bond_site_symmetry_2
    _geom_bond_distance
    _geom_bond_publ_flag
    Ag1 N1 6_565 2.270(3) ?
    Ag1 O3 1_565 2.352(3) ?
    Ag1 O2 7_565 2.488(3) ?
    Ag1 O1 . 2.552(3) ?
    Ag1 Ag1 7_565 3.0159(8) ?
    Br1 C4 . 1.894(3) ?
    S1 O2 . 1.437(3) ?
    S1 O3 . 1.462(3) ?
    S1 O1 . 1.463(3) ?
    S1 C2 . 1.785(3) ?
    N1 C1 . 1.297(4) ?
    N1 C5 . 1.344(4) ?
    N1 Ag1 6_566 2.270(3) ?
    O2 Ag1 7_565 2.488(3) ?
    O3 Ag1 1_545 2.352(3) ?
    C1 C2 . 1.411(5) ?
    C1 H1A . 0.9300 ?
    C2 C3 . 1.370(4) ?
    C3 C4 . 1.374(4) ?
    C3 H3A . 0.9300 ?
    C4 C5 . 1.388(5) ?
    C5 H5A . 0.9300 ?
loop_
    _geom_angle_atom_site_label_1
    _geom_angle_atom_site_label_2
    _geom_angle_atom_site_label_3
    _geom_angle_site_symmetry_1
    _geom_angle_site_symmetry_3
    _geom_angle
    _geom_angle_publ_flag
    N1 Ag1 O3 6_565 1_565 165.92(9) ?
    N1 Ag1 O2 6_565 7_565 88.66(10) ?
    O3 Ag1 O2 1_565 7_565 98.22(9) ?
    N1 Ag1 O1 6_565 . 88.93(10) ?
    O3 Ag1 O1 1_565 . 88.52(8) ?
    O2 Ag1 O1 7_565 . 160.60(9) ?
    N1 Ag1 Ag1 6_565 7_565 119.93(7) ?
    O3 Ag1 Ag1 1_565 7_565 74.01(6) ?
    O2 Ag1 Ag1 7_565 7_565 72.45(7) ?
    O1 Ag1 Ag1 . 7_565 92.22(6) ?
    O2 S1 O3 . . 113.53(16) ?
    O2 S1 O1 . . 113.59(17) ?
    O3 S1 O1 . . 112.07(17) ?
    O2 S1 C2 . . 105.49(15) ?
    O3 S1 C2 . . 106.43(14) ?
    O1 S1 C2 . . 104.83(15) ?
    C1 N1 C5 . . 120.0(3) ?
    C1 N1 Ag1 . 6_566 123.1(2) ?
    C5 N1 Ag1 . 6_566 116.9(2) ?
    S1 O1 Ag1 . . 113.87(15) ?
    S1 O2 Ag1 . 7_565 143.5(2) ?
    S1 O3 Ag1 . 1_545 110.48(15) ?
    N1 C1 C2 . . 122.2(3) ?
    N1 C1 H1A . . 118.9 ?
    C2 C1 H1A . . 118.9 ?
    C3 C2 C1 . . 118.6(3) ?
    C3 C2 S1 . . 120.3(2) ?
    C1 C2 S1 . . 120.9(2) ?
    C2 C3 C4 . . 118.6(3) ?
    C2 C3 H3A . . 120.7 ?
    C4 C3 H3A . . 120.7 ?
    C3 C4 C5 . . 119.8(3) ?
    C3 C4 Br1 . . 119.8(3) ?
    C5 C4 Br1 . . 120.4(2) ?
    N1 C5 C4 . . 120.8(3) ?
    N1 C5 H5A . . 119.6 ?
    C4 C5 H5A . . 119.6 ?
loop_
    _geom_hbond_atom_site_label_D
    _geom_hbond_atom_site_label_H
    _geom_hbond_atom_site_label_A
    _geom_hbond_site_symmetry_A
    _geom_hbond_distance_DH
    _geom_hbond_distance_HA
    _geom_hbond_distance_DA
    _geom_hbond_angle_DHA
    C3 H3A Br1 2_655 0.93 2.92 3.832(3) 167.5
data_global
_journal_date_recd_electronic     2011-11-27
_journal_date_accepted     2011-12-22
_journal_name_full     'Acta Crystallographica, Section E'
_journal_year     2012
_journal_volume     68
_journal_issue      2
_journal_page_first     m101
_journal_page_last     m101
_journal_paper_category     QM
_journal_paper_doi     10.1107/S1600536811055206
_journal_coeditor_code     ZJ2045
_publ_contact_author_name     'Ying-Bing Lu'
_publ_contact_author_address
;
College of Chemistry and Chemical
Engineering,Gannan
Normal University,
Ganzhou 341000
People's Republic of China
;
_publ_contact_author_email     yblu@fjirsm.ac.cn
_publ_contact_author_fax     '(86)797 6574599'
_publ_contact_author_phone     '(86)797 8162350'
_publ_section_title
;
Poly[(\m~4~-5-bromopyridine-3-sulfonato)silver(I)]
;
loop_
    _publ_author_name
    _publ_author_footnote
    _publ_author_address
    'Lu, Ying-Bing' .
;
College of Chemistry and Chemical Engineering,
Gannan Normal University,
Ganzhou 341000
People's Republic of China
;
    'Jian, Fang-Mei' .
;
College of Chemistry and Chemical Engineering,
Gannan Normal University,
Ganzhou 341000
People's Republic of China
;
