# Supplementary material for: Poly[(μ4-5-bromo­pyridine-3-sulfonato)­silver(I)]
Source: Acta Crystallogr Sect E Struct Rep Online. 2012 Jan 7;68(Pt 2):m101. doi: 10.1107/S1600536811055206 (PMC3274848; doi:10.1107/S1600536811055206)
Supplement: Supplementary file 2 [file e-68-0m101-Isup2.hkl]

# 
# h,k,l, Fc-squared, Fo-squared, sigma(Fo-squared) and status flag 
# 
data_I
_shelx_title ' 15 in C2/c' 
_shelx_refln_list_code          4 
_shelx_F_calc_maximum      548.80 
_exptl_crystal_F_000      1296.00 
_reflns_d_resolution_high  0.8409 
 
loop_ 
 _symmetry_equiv_pos_as_xyz 
 'x, y, z' 
 '-x, y, -z+1/2' 
 'x+1/2, y+1/2, z' 
 '-x+1/2, y+1/2, -z+1/2' 
 '-x, -y, -z' 
 'x, -y, z-1/2' 
 '-x+1/2, -y+1/2, -z' 
 'x+1/2, -y+1/2, z-1/2' 
 
_cell_length_a    20.1031 
_cell_length_b     5.0634 
_cell_length_c    16.0360 
_cell_angle_alpha  90.000 
_cell_angle_beta  110.142 
_cell_angle_gamma  90.000 
 
_shelx_F_squared_multiplier     1.000 
 
loop_ 
 _refln_index_h 
 _refln_index_k 
 _refln_index_l 
 _refln_F_squared_calc 
 _refln_F_squared_meas 
 _refln_F_squared_sigma 
 _refln_observed_status 
   2   0   0     8926.73    14800.66    182.28 o 
   4   0   0     1744.54     3881.32    102.26 o 
   6   0   0   301185.81   270477.34   4333.52 o 
  10   0   0    13171.80    10742.55    154.32 o 
  12   0   0   108625.05   102491.23   1243.61 o 
  14   0   0     1774.04     2143.95    118.38 o 
  16   0   0    22797.60    22076.61    409.64 o 
  18   0   0     6088.75     5585.94    202.21 o 
  20   0   0      358.05      231.98     78.58 o 
  22   0   0     7688.55     7794.17    414.64 o 
   1   1   0    17298.21    12939.35    194.52 o 
   3   1   0    26128.69    22057.17    195.49 o 
   5   1   0   131482.47   127802.53    994.20 o 
   7   1   0    30028.13    26197.06    226.87 o 
   9   1   0     5400.23     4492.10     75.62 o 
  11   1   0    31943.33    30045.68    319.37 o 
  13   1   0     4567.48     4036.16    114.96 o 
  15   1   0     1876.39     1662.28    115.25 o 
  17   1   0    11144.07    10704.36    267.70 o 
  19   1   0     3270.48     3465.09    125.96 o 
  21   1   0      254.72      306.05     71.85 o 
   0   2   0    26827.10    30092.82    318.84 o 
   2   2   0    87637.36    86313.95   1027.73 o 
   4   2   0    33609.33    32361.67    435.86 o 
   6   2   0    25021.91    26794.03    304.19 o 
   8   2   0    66509.05    64214.13    649.38 o 
  10   2   0     8627.50     8222.75    118.62 o 
  12   2   0      867.97     1059.61     71.94 o 
  14   2   0    26693.56    27709.73    390.78 o 
  16   2   0      159.91      180.74     52.12 o 
  18   2   0       71.06      102.60     51.49 o 
  20   2   0     7630.73     8049.43    678.26 o 
   1   3   0      426.80      714.56     82.63 o 
   3   3   0     6414.89     5543.32    116.17 o 
   5   3   0     1582.47     1826.92    177.69 o 
   7   3   0      783.68      781.90     62.52 o 
   9   3   0     5349.67     5428.52    135.25 o 
  11   3   0     3334.63     3394.54    146.19 o 
  13   3   0      115.02       49.13     44.67 o 
  15   3   0     7578.72     7166.42    271.77 o 
  17   3   0      131.64      266.96     99.68 o 
  19   3   0       27.84      160.73     93.71 o 
   0   4   0     1911.02     2263.62    172.30 o 
   2   4   0     9836.80     9723.08    221.20 o 
   4   4   0      981.73     1142.84     76.76 o 
   6   4   0     6202.26     6766.15    266.83 o 
   8   4   0    21705.34    20221.04    327.82 o 
  10   4   0     1933.95     1741.67    104.63 o 
  12   4   0     1099.45      954.09    114.93 o 
  14   4   0     9255.68     9273.44    523.91 o 
  16   4   0      298.50      529.61    124.25 o 
   1   5   0       70.64      165.00     50.49 o 
   3   5   0    16135.56    14929.52    336.68 o 
   5   5   0       42.05       57.24     45.42 o 
   7   5   0      528.92      699.97     82.55 o 
   9   5   0     6588.03     6237.57    409.02 o 
  11   5   0        8.81      101.45     75.32 o 
   0   6   0     3859.86     4005.48    282.97 o 
 -21   1   1       80.05       47.49     47.19 o 
 -19   1   1     9080.23     9316.34    190.03 o 
 -17   1   1      111.49      162.26     40.71 o 
 -15   1   1      178.08      241.24     46.10 o 
 -13   1   1    30655.98    27363.36    315.42 o 
 -11   1   1       75.15      103.29     20.40 o 
  -9   1   1     1260.07     1138.07     39.62 o 
  -7   1   1    46329.91    43254.60    341.77 o 
  -5   1   1    42105.38    46168.59    383.95 o 
  -3   1   1    41336.80    42139.01    306.89 o 
  -1   1   1    45875.73    45011.31    538.23 o 
   1   1   1    25383.55    28539.25    624.95 o 
   3   1   1    64128.35    65806.41    617.16 o 
   5   1   1    35124.34    35254.04    308.26 o 
   7   1   1    63321.71    68649.88    469.58 o 
   9   1   1    14979.08    15291.97    144.25 o 
  11   1   1     4272.78     4087.11     69.19 o 
  13   1   1     4321.63     4167.36    187.23 o 
  15   1   1     1826.75     1636.00    137.32 o 
  17   1   1      550.71      498.35     68.08 o 
  19   1   1      580.27      596.95    110.99 o 
  21   1   1      217.44      171.98    222.73 o 
 -20   2   1     3230.31     3401.44    158.71 o 
 -18   2   1     4997.40     4429.26    130.61 o 
 -16   2   1     1048.11     1365.64    136.28 o 
 -14   2   1    10559.63    10491.95    178.44 o 
 -12   2   1    11611.95    10977.00    147.51 o 
 -10   2   1     2168.14     3053.88     83.76 o 
  -8   2   1    49272.18    47033.61    375.33 o 
  -6   2   1    41269.84    40611.76    324.38 o 
  -4   2   1      281.56      562.68     24.66 o 
  -2   2   1    36583.61    33612.21    291.46 o 
   0   2   1    29639.99    28108.28    278.68 o 
   2   2   1    17054.05    20133.13    374.55 o 
   4   2   1    22445.33    21198.24    243.83 o 
   6   2   1     9441.06     9146.00    172.69 o 
   8   2   1     1946.07     2252.49     74.95 o 
  10   2   1     7432.24     7116.00    150.38 o 
  12   2   1       87.91      136.18     33.54 o 
  14   2   1      251.61      455.96     63.59 o 
  16   2   1     3504.54     4112.73    179.60 o 
  18   2   1     1029.82      982.54    116.03 o 
  20   2   1       84.76      163.20     91.19 o 
 -19   3   1      691.07      787.67    182.11 o 
 -17   3   1     6423.54     7169.53    285.21 o 
 -15   3   1     4664.58     4988.62    665.39 o 
 -13   3   1      340.13      335.20     59.18 o 
 -11   3   1    37198.09    34468.78    430.22 o 
  -9   3   1     7868.57     8004.58    163.59 o 
  -7   3   1      541.79      358.71     50.21 o 
  -5   3   1    30605.34    28621.25    442.80 o 
  -3   3   1     5348.69     4623.58     77.00 o 
  -1   3   1     1347.78     1177.93     43.79 o 
   1   3   1    51426.16    52142.21    447.06 o 
   3   3   1      842.43      740.28     51.60 o 
   5   3   1     4116.09     3571.85    142.44 o 
   7   3   1     5603.13     4905.44    169.93 o 
   9   3   1      224.00      291.26     64.05 o 
  11   3   1     4028.28     3771.88    215.73 o 
  13   3   1     3713.27     3551.58    177.85 o 
  15   3   1      770.30      698.94    115.27 o 
  17   3   1      398.67      744.54    129.63 o 
 -16   4   1    11697.93    11506.35    495.89 o 
 -14   4   1     1981.20     1949.94    299.78 o 
 -12   4   1      309.90      634.01     97.57 o 
 -10   4   1    19411.90    18531.64    407.73 o 
  -8   4   1       41.72       41.75     42.00 o 
  -6   4   1     2219.61     2192.32    148.90 o 
  -4   4   1    38073.89    37963.27    487.68 o 
  -2   4   1      179.60      256.42     44.74 o 
   0   4   1     1911.66     1768.37    134.81 o 
   2   4   1    22711.04    22391.87    473.87 o 
   4   4   1      443.78      428.38     64.02 o 
   6   4   1     4463.42     4435.25    139.52 o 
   8   4   1    10741.79    10467.59    221.14 o 
  10   4   1     2459.83     2348.42    116.71 o 
  12   4   1     1314.57     1366.33    135.68 o 
  14   4   1     1423.00     1430.66    161.97 o 
  16   4   1      377.69      287.94    106.46 o 
 -11   5   1      351.54      484.88    105.20 o 
  -9   5   1     2909.20     2951.02    139.02 o 
  -7   5   1     2917.44     2908.88    135.68 o 
  -5   5   1      279.43      235.83     54.92 o 
  -3   5   1     1107.83     1146.60     88.96 o 
  -1   5   1     2102.65     2387.52    119.22 o 
   1   5   1     1030.53      874.01     77.45 o 
   3   5   1     2372.37     2618.85    130.81 o 
   5   5   1      102.25       78.02     81.99 o 
   7   5   1     1177.59      996.38    123.72 o 
   9   5   1     2377.92     2217.06    211.54 o 
  11   5   1       12.40        0.00     63.63 o 
   0   6   1      142.52      194.59     61.79 o 
 -22   0   2       30.46       53.70     68.39 o 
 -20   0   2     4900.62     5285.94    317.99 o 
 -18   0   2     1797.61     1701.90    129.14 o 
 -16   0   2     1453.02     1562.47    247.95 o 
 -14   0   2    21003.80    20570.67    428.65 o 
 -12   0   2      179.76      157.45     46.23 o 
 -10   0   2       10.82      141.91    103.66 o 
  -8   0   2    60175.33    58711.91    719.21 o 
  -6   0   2    27457.95    28721.54    374.12 o 
  -2   0   2    64068.84    67181.40    606.72 o 
   0   0   2    89298.34    89617.78   1842.08 o 
   2   0   2    10080.48    10854.33    162.12 o 
   4   0   2    38379.87    41950.04    521.67 o 
   6   0   2   106185.55   104106.50   1327.98 o 
   8   0   2      707.12      945.95     65.29 o 
  10   0   2       83.03      215.62     33.27 o 
  12   0   2    55308.98    51412.94   1053.42 o 
  14   0   2     5137.50     5012.14    260.55 o 
  16   0   2     2118.61     2230.11    221.33 o 
  18   0   2    14513.06    14235.15    509.90 o 
  20   0   2      803.89      787.26    176.50 o 
 -21   1   2      907.74      984.04    105.95 o 
 -19   1   2     1175.62     1307.10     87.89 o 
 -17   1   2      402.26      375.01     50.98 o 
 -15   1   2     6139.94     5736.84    128.95 o 
 -13   1   2      744.57      626.41     49.79 o 
 -11   1   2       59.41      141.65     15.55 o 
  -9   1   2      597.34      555.53     24.16 o 
  -5   1   2     1870.40     2352.29     45.70 o 
  -3   1   2    24428.10    26413.20    228.48 o 
  -1   1   2     1291.64     1812.99     41.55 o 
   1   1   2    14016.68    14626.60    119.94 o 
   3   1   2      788.51     1037.38     43.40 o 
   5   1   2     1657.75     1718.50     47.98 o 
   7   1   2    12006.86    12238.78    132.73 o 
   9   1   2     2881.34     3814.37     76.90 o 
  11   1   2     6812.85     7000.15    106.60 o 
  13   1   2     4078.04     3829.64    123.10 o 
  15   1   2     1029.07      960.86    109.94 o 
  17   1   2     2374.96     2453.86    179.31 o 
  19   1   2     1389.58     1615.94    157.41 o 
  21   1   2      361.78      529.63    238.14 o 
 -20   2   2        2.27        0.00     41.60 o 
 -18   2   2      343.80      341.56     54.14 o 
 -16   2   2     3570.32     3936.57    115.33 o 
 -14   2   2     4693.45     5134.40    121.41 o 
 -12   2   2     2614.51     2864.96     73.06 o 
 -10   2   2     5254.60     5781.90     87.55 o 
  -8   2   2    12366.42    12747.62    163.63 o 
  -6   2   2    25420.02    24922.34    218.08 o 
  -4   2   2      851.71     1191.62     35.73 o 
  -2   2   2    25885.08    25660.03    223.55 o 
   0   2   2    39026.84    40155.96    378.04 o 
   2   2   2     8214.87     8557.82    127.27 o 
   4   2   2    10516.91    10042.05    211.68 o 
   6   2   2    17330.20    17310.01    557.53 o 
   8   2   2    18687.34    18130.61    330.67 o 
  10   2   2     2101.74     2093.85     74.23 o 
  12   2   2     7687.42     7057.38    138.08 o 
  14   2   2     9846.26     9718.25    279.22 o 
  16   2   2      131.62      246.75     79.23 o 
  18   2   2      264.07      225.63     88.55 o 
  20   2   2     4809.32     4707.94    357.21 o 
 -19   3   2      219.58      324.99    105.01 o 
 -17   3   2     2373.89     2362.44    347.40 o 
 -15   3   2     4769.17     4548.36    299.78 o 
 -13   3   2     1658.54     1686.73     96.14 o 
 -11   3   2     5638.76     5400.27    113.76 o 
  -9   3   2    14100.44    13562.47    157.51 o 
  -7   3   2      735.43      860.85     47.59 o 
  -5   3   2     5922.75     6248.30     98.07 o 
  -3   3   2    26492.25    28118.21    266.11 o 
  -1   3   2    11867.64    12883.22    173.15 o 
   1   3   2      944.00     1117.85     82.09 o 
   3   3   2    10516.17    10265.99    165.80 o 
   5   3   2     7081.21     7427.82    236.74 o 
   7   3   2     1107.26     1087.75     99.50 o 
   9   3   2     7067.28     7482.76    221.31 o 
  11   3   2     2381.40     2564.28    118.20 o 
  13   3   2      164.64      195.94     55.54 o 
  15   3   2      649.42      953.14    140.08 o 
  17   3   2      892.12      793.16    152.69 o 
 -16   4   2     2401.91     2515.81    218.49 o 
 -14   4   2       33.95       81.25    148.49 o 
 -12   4   2       30.80       67.32     64.06 o 
 -10   4   2     5606.96     5277.26    153.63 o 
  -8   4   2     2820.93     2878.58    117.83 o 
  -6   4   2      102.16      188.17     62.84 o 
  -4   4   2     1948.55     1819.49     93.14 o 
  -2   4   2     5835.56     5951.08    141.09 o 
   0   4   2     2240.26     2432.30     97.06 o 
   2   4   2      101.56      129.89     41.14 o 
   4   4   2     5785.14     5270.41    132.64 o 
   6   4   2     3200.04     3019.05    160.70 o 
   8   4   2     2005.12     2030.97    166.70 o 
  10   4   2     1831.52     1870.84    150.25 o 
  12   4   2      411.92      426.08     88.23 o 
  14   4   2     2364.14     2188.01    191.44 o 
 -13   5   2      105.82      130.35     84.70 o 
 -11   5   2     5057.98     4684.35    228.14 o 
  -9   5   2     3263.51     2988.15    217.54 o 
  -7   5   2      680.70      732.91     82.52 o 
  -5   5   2     3381.22     3261.96    127.79 o 
  -3   5   2     5230.13     4749.33    175.44 o 
  -1   5   2      460.18      579.38     69.55 o 
   1   5   2     1117.18     1021.07    108.34 o 
   3   5   2     8706.10     7474.89    176.63 o 
   5   5   2     1826.87     1607.64    157.94 o 
   7   5   2       61.44       55.32     51.05 o 
   9   5   2     5069.03     4471.60    167.43 o 
  11   5   2      258.90      311.64     92.90 o 
 -23   1   3      217.14      148.17     54.35 o 
 -21   1   3     4397.16     3935.72    133.83 o 
 -19   1   3     9931.10     9100.06    183.84 o 
 -17   1   3      257.69      240.20     44.80 o 
 -15   1   3    13366.47    13371.53    218.37 o 
 -13   1   3    44291.15    44604.54    446.03 o 
 -11   1   3     3140.14     3560.35     85.33 o 
  -9   1   3    11264.47    12326.12    115.09 o 
  -7   1   3    94544.10    91191.68    729.91 o 
  -3   1   3     4998.90     4888.39     62.05 o 
  -1   1   3   139544.23   141947.42   1090.68 o 
   1   1   3    64833.70    72533.33    484.89 o 
   3   1   3    32456.39    31339.47    371.85 o 
   5   1   3    50437.51    49713.35    444.35 o 
   7   1   3    31052.12    32859.86    323.87 o 
   9   1   3    29249.88    25955.71    289.10 o 
  11   1   3    12899.49    12832.42    180.71 o 
  13   1   3     3043.32     3468.20    158.36 o 
  15   1   3    15122.88    14508.14    341.21 o 
  17   1   3      153.43      174.28    128.88 o 
  19   1   3       45.17       40.59     85.45 o 
 -22   2   3      212.35      331.68     73.51 o 
 -20   2   3      264.72      194.02     51.41 o 
 -18   2   3      171.69      268.85     50.80 o 
 -16   2   3       63.56       73.74     38.82 o 
 -14   2   3     3588.62     3135.20     96.70 o 
 -12   2   3     5941.15     5705.71    115.83 o 
 -10   2   3      675.06      887.25     39.87 o 
  -8   2   3    36874.82    36064.68    312.86 o 
  -6   2   3     7371.18     6678.04     99.57 o 
  -2   2   3    20701.03    17811.21    177.03 o 
   0   2   3    45230.74    43804.43    411.62 o 
   2   2   3      220.64      594.61     30.33 o 
   4   2   3    46345.80    44308.05    757.84 o 
   6   2   3    13235.23    11613.82    264.76 o 
   8   2   3     4483.88     4232.51    184.06 o 
  10   2   3    14510.58    13902.11    275.93 o 
  12   2   3     5397.49     4675.33    142.06 o 
  14   2   3      466.55      326.70     98.06 o 
  16   2   3     9912.02    10421.33    307.84 o 
  18   2   3     1040.66     1000.60    134.40 o 
 -19   3   3      982.04     1056.09    110.99 o 
 -17   3   3      128.22      154.95     68.88 o 
 -15   3   3    13061.60    12059.14    257.93 o 
 -13   3   3     3985.18     3989.31    313.72 o 
 -11   3   3     8736.23     7840.41    145.82 o 
  -9   3   3    19447.18    19342.91    200.35 o 
  -7   3   3     8622.07     9417.86    155.90 o 
  -5   3   3    50803.82    48150.39    365.48 o 
  -3   3   3    15833.15    15260.28    196.18 o 
  -1   3   3     1669.79     1934.89     74.00 o 
   1   3   3    69545.52    64730.52    604.69 o 
   3   3   3     3323.20     2659.00     87.99 o 
   5   3   3     1561.40     1409.94     94.26 o 
   7   3   3    53372.44    51053.99    754.35 o 
   9   3   3       79.68      135.97     55.50 o 
  11   3   3     9447.01     9683.60    216.98 o 
  13   3   3    15145.33    15507.18    294.61 o 
  15   3   3       42.53       40.02     68.29 o 
  17   3   3     6241.16     7301.08    442.66 o 
 -16   4   3     4439.98     4631.48    268.96 o 
 -14   4   3       43.99        0.00    114.87 o 
 -12   4   3       13.79      120.39    114.87 o 
 -10   4   3    15235.26    13422.30    250.67 o 
  -8   4   3      133.32      193.67     67.93 o 
  -6   4   3      891.98      982.61     72.24 o 
  -4   4   3    35192.44    33231.30    395.14 o 
  -2   4   3      218.41      160.88     41.84 o 
   0   4   3     4041.22     3735.59    164.66 o 
   2   4   3    30508.58    27599.63    473.96 o 
   4   4   3      153.62      199.68     52.10 o 
   6   4   3     5603.20     5720.52    396.43 o 
   8   4   3    15096.47    14043.10    273.92 o 
  10   4   3       39.52       67.43     65.24 o 
  12   4   3     6691.14     6904.03    250.78 o 
  14   4   3     6917.81     6404.56    437.06 o 
 -13   5   3     2038.13     2372.22    183.67 o 
 -11   5   3      803.71      874.71    122.52 o 
  -9   5   3        8.62       14.61     49.56 o 
  -7   5   3     5584.81     5923.41    180.84 o 
  -5   5   3       18.74       29.05     44.97 o 
  -3   5   3      716.74      729.86     74.35 o 
  -1   5   3     4523.29     4365.86    175.50 o 
   1   5   3       55.59       84.47     45.22 o 
   3   5   3     3828.05     3917.04    207.85 o 
   5   5   3     1872.19     2165.10    132.37 o 
   7   5   3      281.56      193.85     61.64 o 
   9   5   3     5363.49     5585.79    182.82 o 
 -22   0   4      935.66     1374.92    139.32 o 
 -20   0   4    15007.80    13388.85    329.03 o 
 -18   0   4      751.05      667.15    141.48 o 
 -16   0   4    15360.48    15254.09    441.26 o 
 -14   0   4    39906.77    36654.84    862.91 o 
 -12   0   4      241.99      132.13     41.74 o 
 -10   0   4    21677.77    18243.72    308.18 o 
  -8   0   4   136602.33   130349.17   1781.64 o 
  -6   0   4      275.01      281.48     25.24 o 
  -4   0   4    82761.80    76342.29    708.80 o 
  -2   0   4   114172.77   102391.04   1221.52 o 
   0   0   4    21486.64    17840.77    655.58 o 
   2   0   4    46984.35    40854.28    514.79 o 
   4   0   4    86450.02    78942.73    946.89 o 
   6   0   4      448.15      393.90     74.24 o 
   8   0   4    40714.05    36468.40    514.89 o 
  10   0   4    12921.66    11241.31    235.35 o 
  12   0   4     1764.86     1533.09    413.24 o 
  14   0   4    11625.12    10836.75    395.03 o 
  16   0   4    10275.51    11248.59    431.45 o 
  18   0   4       56.88      170.90    109.26 o 
  20   0   4      981.41      991.78    190.51 o 
 -23   1   4     1035.48     1015.15     93.28 o 
 -21   1   4     3832.53     3865.52    133.90 o 
 -19   1   4     3203.56     3187.67    117.63 o 
 -17   1   4     1782.07     1524.87     83.77 o 
 -15   1   4    15330.71    14348.95    212.82 o 
 -13   1   4    10210.15     9343.04    154.40 o 
 -11   1   4    19363.39    17697.58    202.24 o 
  -9   1   4    30741.20    26810.13    237.12 o 
  -7   1   4    18928.19    15936.35    167.69 o 
  -5   1   4    25813.26    22338.03    210.86 o 
  -3   1   4    71384.15    63990.54    430.30 o 
  -1   1   4    18416.31    15226.66    129.92 o 
   1   1   4    30457.87    25981.84    227.95 o 
   3   1   4    38271.97    32831.41    310.57 o 
   5   1   4    20105.04    18482.65    206.41 o 
   7   1   4     9243.13     7731.18    123.36 o 
   9   1   4    25620.95    24371.72    274.78 o 
  11   1   4     6344.43     6010.64    121.42 o 
  13   1   4     3590.49     3380.89    155.90 o 
  15   1   4     3340.67     3406.09    281.57 o 
  17   1   4      938.52     1162.57    151.29 o 
  19   1   4     1251.74     1445.65    229.73 o 
 -22   2   4     1643.35     1621.10    104.29 o 
 -20   2   4       89.49       76.12     45.73 o 
 -18   2   4     5774.01     5498.83    142.71 o 
 -16   2   4     4531.56     4434.42    137.49 o 
 -14   2   4      641.88      758.25     57.57 o 
 -12   2   4    21840.71    21270.72    224.13 o 
 -10   2   4    11201.94    10778.34    127.22 o 
  -8   2   4     1097.17     1703.18     61.53 o 
  -6   2   4    62656.33    60117.35    512.48 o 
  -4   2   4     7028.56     6436.69     87.28 o 
  -2   2   4     2162.43     3322.29     57.64 o 
   0   2   4    61918.45    59425.54    460.65 o 
   2   2   4     2147.33     1754.12     49.43 o 
   4   2   4     1742.25     1851.51     78.48 o 
   6   2   4    37671.93    37625.78    444.06 o 
   8   2   4      185.42      243.70     35.48 o 
  10   2   4     1320.69     1507.36     75.02 o 
  12   2   4     9916.16     9513.94    206.51 o 
  14   2   4      147.17      329.00     82.10 o 
  16   2   4      780.14     1059.02    201.72 o 
  18   2   4     1740.82     1941.54    257.75 o 
 -19   3   4        5.06      109.23     61.82 o 
 -17   3   4     5969.31     5613.09    183.77 o 
 -15   3   4      822.86      882.17     88.00 o 
 -13   3   4       15.19      131.39     42.38 o 
 -11   3   4     9335.03     8741.63    125.13 o 
  -9   3   4     7964.85     7582.63    161.24 o 
  -7   3   4      895.89      985.05     44.31 o 
  -5   3   4    17562.51    18269.23    229.10 o 
  -3   3   4    16578.28    16473.91    342.99 o 
  -1   3   4    14027.20    13720.99    192.52 o 
   1   3   4    12556.01    12821.97    262.85 o 
   3   3   4    18733.54    18342.69    244.11 o 
   5   3   4     6736.66     5928.15    290.53 o 
   7   3   4     4542.52     4565.07    306.78 o 
   9   3   4     6596.76     5893.38    207.83 o 
  11   3   4     7169.10     7260.14    210.25 o 
  13   3   4      302.33      444.63     91.19 o 
  15   3   4      296.96      201.72    142.88 o 
  17   3   4     2437.90     2535.49    324.99 o 
 -16   4   4      784.64      899.33    238.14 o 
 -14   4   4        0.77      277.36    165.30 o 
 -12   4   4      738.25     1031.70    115.69 o 
 -10   4   4      121.00      104.46     47.10 o 
  -8   4   4      544.17      507.37    131.48 o 
  -6   4   4      518.30      568.88     60.54 o 
  -4   4   4     1482.34     1551.19     86.76 o 
  -2   4   4      514.16      558.03     70.98 o 
   0   4   4     1992.89     2039.55    487.49 o 
   2   4   4      157.55      206.14     53.67 o 
   4   4   4      515.54      678.55     96.27 o 
   6   4   4       20.85       97.28     50.55 o 
   8   4   4     1095.37      961.54     91.61 o 
  10   4   4        5.22        0.00     52.16 o 
  12   4   4       35.16       62.85     74.60 o 
  14   4   4      139.61       22.41    137.28 o 
 -13   5   4      492.51      609.31    169.50 o 
 -11   5   4     8737.45     8457.98    379.62 o 
  -9   5   4      761.30      598.60     79.72 o 
  -7   5   4     3304.56     3327.53    142.43 o 
  -5   5   4     8654.44     9204.22    201.62 o 
  -3   5   4     1012.90      871.30     78.49 o 
  -1   5   4     6645.73     5828.32    164.99 o 
   1   5   4     8583.18     8585.81    191.40 o 
   3   5   4     1640.77     1393.80     96.24 o 
   5   5   4     6479.45     5960.76    186.63 o 
   7   5   4     2036.10     2058.43    172.98 o 
   9   5   4      852.52      610.58    110.66 o 
 -23   1   5       23.23       59.75     50.09 o 
 -21   1   5     6360.92     6733.48    166.90 o 
 -19   1   5      415.36      402.76     55.00 o 
 -17   1   5      265.32      246.26     59.85 o 
 -15   1   5    41288.94    40087.35    426.95 o 
 -13   1   5    12171.66    12498.28    184.85 o 
 -11   1   5     3798.43     3471.42     67.68 o 
  -9   1   5    45536.45    42435.51    349.73 o 
  -7   1   5    36865.79    37915.21    340.21 o 
  -5   1   5    28961.28    27742.77    229.91 o 
  -3   1   5    50698.80    49645.30    348.50 o 
  -1   1   5    97824.71   100354.35    757.68 o 
   1   1   5   109355.48   112288.65    815.99 o 
   3   1   5     2680.13     2331.64     48.59 o 
   5   1   5    40272.23    40656.09    388.30 o 
   7   1   5    43957.76    43913.03    496.58 o 
   9   1   5      367.24      508.15     44.66 o 
  11   1   5    19019.39    19180.17    249.54 o 
  13   1   5    20397.74    20598.19    406.36 o 
  15   1   5     1708.70     1689.39    212.92 o 
  17   1   5      958.73     1440.04    221.33 o 
  19   1   5     2859.14     2401.01    291.37 o 
 -22   2   5     4207.44     4021.06    143.30 o 
 -20   2   5     1503.96     1728.33    111.61 o 
 -18   2   5     1202.52     1107.51     78.24 o 
 -16   2   5     8525.77     8919.70    199.36 o 
 -14   2   5      239.58      270.70     50.45 o 
 -12   2   5     6078.10     5648.85    106.69 o 
 -10   2   5    39361.30    36537.78    351.48 o 
  -8   2   5       48.46      155.65     25.00 o 
  -6   2   5     2412.24     1927.59     66.32 o 
  -4   2   5    41454.11    40940.23    339.04 o 
  -2   2   5      146.86      395.36     26.33 o 
   0   2   5     2655.71     2100.93     46.81 o 
   2   2   5    16276.39    15173.09    167.63 o 
   4   2   5      800.17     1012.55     49.30 o 
   6   2   5     1055.66      964.11     64.20 o 
   8   2   5     4241.50     4624.41    107.95 o 
  10   2   5       91.41      181.57     66.32 o 
  12   2   5      700.05      753.09    100.29 o 
  14   2   5        2.31        0.00     92.45 o 
  16   2   5     1253.92     1344.79    229.73 o 
  18   2   5        2.59       33.62    131.68 o 
 -19   3   5     4737.17     5031.40    190.53 o 
 -17   3   5     9776.23     9837.64    240.52 o 
 -15   3   5       33.82       96.12     38.84 o 
 -13   3   5    16864.32    16205.75    216.85 o 
 -11   3   5     7396.06     7225.47    112.98 o 
  -9   3   5     2888.16     3465.17     75.57 o 
  -7   3   5    68512.54    67313.19    703.42 o 
  -5   3   5     1352.06     1186.97     63.73 o 
  -3   3   5      828.09     1234.04     65.52 o 
  -1   3   5    51491.49    49789.32    514.78 o 
   1   3   5     1320.88     1577.84     76.38 o 
   3   3   5      168.84      250.51     50.18 o 
   5   3   5    41306.07    40398.89    510.45 o 
   7   3   5     7042.87     7604.23    189.72 o 
   9   3   5     1176.02     1373.64    126.39 o 
  11   3   5     3346.82     3138.77    175.65 o 
  13   3   5     4496.16     3912.56    417.44 o 
  15   3   5     1359.69     1193.50    224.13 o 
 -16   4   5       34.80        0.00    131.68 o 
 -14   4   5     7172.06     7071.35    459.47 o 
 -12   4   5     8651.23     9117.46    353.01 o 
 -10   4   5      146.90       86.27     45.43 o 
  -8   4   5     9724.13     9614.63    208.12 o 
  -6   4   5     5765.63     5744.54    199.02 o 
  -4   4   5     2173.65     2023.52    120.50 o 
  -2   4   5    19292.49    18611.85    319.65 o 
   0   4   5     6541.09     6777.05    180.45 o 
   2   4   5      813.25      657.15     73.61 o 
   4   4   5     9705.88     8742.56    264.48 o 
   6   4   5       17.97      198.67     57.69 o 
   8   4   5      728.07      613.04     80.72 o 
  10   4   5     4771.64     4834.14    173.92 o 
  12   4   5       10.86      164.79     68.26 o 
 -13   5   5      146.01      188.53     86.91 o 
 -11   5   5       28.77        0.00     86.85 o 
  -9   5   5     6459.50     7599.80    314.74 o 
  -7   5   5       25.97       41.35     51.31 o 
  -5   5   5     2412.03     2713.14    171.46 o 
  -3   5   5     4454.09     4345.44    140.11 o 
  -1   5   5     1183.20     1262.58     91.41 o 
   1   5   5      958.19     1091.83    145.69 o 
   3   5   5     2406.13     2392.83    180.69 o 
   5   5   5       90.09       73.59     72.80 o 
   7   5   5     3286.84     3431.57    200.06 o 
 -22   0   6      619.25      884.40    278.76 o 
 -20   0   6     6652.82     5928.95    214.05 o 
 -18   0   6    23482.55    23242.72    570.13 o 
 -16   0   6     2525.92     2925.69    144.53 o 
 -14   0   6    21730.16    22026.85    539.32 o 
 -12   0   6    62539.58    63139.77    822.91 o 
 -10   0   6     1020.44     1009.16     83.34 o 
  -8   0   6   107863.52   112289.84   1047.38 o 
  -6   0   6   132250.36   133509.70   1228.15 o 
  -4   0   6    18929.83    19135.68    228.47 o 
   0   0   6    16283.83    15384.48    196.63 o 
   2   0   6    63097.94    63427.13    641.90 o 
   4   0   6      316.49      500.62    116.68 o 
   6   0   6    15761.68    15867.54    357.21 o 
   8   0   6    77766.87    73105.33    939.00 o 
  10   0   6       93.96      245.79     84.05 o 
  12   0   6      794.65      722.82     87.10 o 
  14   0   6    21046.04    20311.91    574.34 o 
 -23   1   6     2883.99     3091.10    130.69 o 
 -21   1   6      955.05      879.44     79.06 o 
 -19   1   6       49.13       88.81     41.45 o 
 -17   1   6      889.30      961.57     86.31 o 
 -15   1   6      113.19      106.77     35.12 o 
 -13   1   6      103.27      180.29     34.75 o 
 -11   1   6     3614.08     3647.33     73.68 o 
  -9   1   6     1861.46     2103.28     55.33 o 
  -7   1   6     5381.74     6219.45     85.25 o 
  -5   1   6     2427.04     2667.70     54.05 o 
  -3   1   6    24301.12    25310.76    204.20 o 
  -1   1   6     4644.38     5833.79     95.74 o 
   3   1   6    30962.57    31743.27    275.23 o 
   5   1   6     1176.98     1188.31     45.27 o 
   7   1   6     2748.98     2333.41     76.83 o 
   9   1   6     4886.64     4593.70    108.70 o 
  11   1   6     1185.25     1270.77     87.70 o 
  13   1   6      369.78      386.63    123.27 o 
  15   1   6     3583.30     3109.82    282.97 o 
  17   1   6     2360.55     2765.22    288.57 o 
 -22   2   6      350.04      285.20     67.13 o 
 -20   2   6     4707.79     4845.70    180.76 o 
 -18   2   6     1288.41     1227.72    117.68 o 
 -16   2   6        0.18        3.98     32.53 o 
 -14   2   6    15484.33    15320.72    231.71 o 
 -12   2   6    19518.68    19624.83    231.86 o 
 -10   2   6        2.69       58.58     23.22 o 
  -8   2   6    21153.23    21610.18    233.11 o 
  -6   2   6    27929.31    27511.86    304.10 o 
  -4   2   6     6876.61     7190.31    101.27 o 
  -2   2   6     7878.44     8058.44     98.16 o 
   0   2   6    58955.75    60393.44    437.94 o 
   2   2   6     6158.57     6529.86    106.03 o 
   4   2   6        3.31      198.11     32.30 o 
   6   2   6    17817.83    17374.70    182.37 o 
   8   2   6     9323.31     9349.76    193.31 o 
  10   2   6     3446.78     3534.24    124.09 o 
  12   2   6     7051.97     7245.90    238.94 o 
  14   2   6     1322.52     1224.32    201.72 o 
  16   2   6     1806.30     2260.93    280.16 o 
 -19   3   6      515.33      544.25    151.29 o 
 -17   3   6     1667.49     1485.42     90.63 o 
 -15   3   6       73.50       79.08     50.34 o 
 -13   3   6     1493.26     1614.81     76.36 o 
 -11   3   6     1668.98     1664.10     73.73 o 
  -9   3   6     3629.84     3636.39     87.99 o 
  -7   3   6     1635.97     1809.44     84.10 o 
  -5   3   6     6996.69     7778.80    158.91 o 
  -3   3   6    10595.60    10291.20    167.96 o 
  -1   3   6      149.58      336.20     41.27 o 
   1   3   6     7781.48     8318.78    151.72 o 
   3   3   6    21244.62    21126.16    396.45 o 
   5   3   6      854.92     1060.46     86.95 o 
   7   3   6     7337.62     7992.80    326.81 o 
   9   3   6     4281.17     4262.90    273.76 o 
  11   3   6       63.24      171.49     74.04 o 
  13   3   6      944.22     1095.48    133.24 o 
  15   3   6     1145.47     1215.91    243.74 o 
 -16   4   6      233.56      378.22    176.50 o 
 -14   4   6     2716.96     3160.25    364.21 o 
 -12   4   6     1294.40     1316.87    128.66 o 
 -10   4   6     1691.04     1634.90    162.15 o 
  -8   4   6       91.40      174.76     51.53 o 
  -6   4   6     9150.30    10076.22    233.93 o 
  -4   4   6     5430.65     5046.83    161.44 o 
  -2   4   6       31.80      117.03     82.03 o 
   0   4   6    14223.91    13865.03    790.06 o 
   2   4   6     8916.15     8610.62    203.56 o 
   4   4   6     1308.88     1317.27    104.45 o 
   6   4   6     4243.42     4027.42    159.20 o 
   8   4   6      583.24      600.12     84.03 o 
  10   4   6     1825.15     1719.57    128.62 o 
  12   4   6      389.14      414.19     83.82 o 
 -11   5   6     3100.25     3084.72    189.92 o 
  -9   5   6     2758.37     2302.66    135.14 o 
  -7   5   6      136.24      162.32     72.02 o 
  -5   5   6     6248.15     6126.45    167.07 o 
  -3   5   6     2235.63     2120.25    130.94 o 
  -1   5   6      461.45      470.21    147.09 o 
   1   5   6     2706.35     2842.03    264.76 o 
   3   5   6     1010.08      916.67    121.22 o 
   5   5   6     1867.74     1916.34    389.43 o 
   7   5   6     2165.57     2519.24    194.54 o 
 -23   1   7        3.15        7.23     47.27 o 
 -21   1   7     1618.32     1553.75    110.40 o 
 -19   1   7       40.29      115.15     44.72 o 
 -17   1   7      333.03      483.62     54.88 o 
 -15   1   7     2695.01     2824.41     98.09 o 
 -13   1   7     3578.36     3929.35    187.63 o 
 -11   1   7     8951.83     8757.91    123.10 o 
  -9   1   7    14372.33    14086.97    165.39 o 
  -7   1   7    13562.21    15227.01    236.47 o 
  -5   1   7    33439.71    33483.57    445.91 o 
  -3   1   7    33511.70    33658.48    285.39 o 
  -1   1   7    21112.74    21391.03    213.65 o 
   1   1   7    28199.74    24805.95    245.64 o 
   3   1   7    17062.27    15376.75    183.13 o 
   5   1   7     5051.45     4994.10    120.49 o 
   7   1   7    10109.76     9405.00    188.88 o 
   9   1   7     4070.46     3784.68    125.89 o 
  11   1   7       32.95      129.36     46.14 o 
  13   1   7     9398.58     8248.04    361.41 o 
 -22   2   7     1527.15     1381.12    104.33 o 
 -20   2   7       10.47      107.35     48.07 o 
 -18   2   7     1588.70     1572.45     92.81 o 
 -16   2   7    16801.83    15222.83    266.49 o 
 -14   2   7     2148.14     2037.41    107.12 o 
 -12   2   7       30.89      166.96     38.04 o 
 -10   2   7    17008.51    15135.95    190.97 o 
  -8   2   7     4881.39     4661.89    118.08 o 
  -6   2   7      887.67      895.62     47.96 o 
  -4   2   7    35408.73    33364.16    272.14 o 
  -2   2   7       70.82      301.54     24.88 o 
   0   2   7    24452.56    23036.69    206.91 o 
   2   2   7    20364.24    19694.91    217.19 o 
   4   2   7      199.27      155.89     31.09 o 
   6   2   7    15365.08    14310.44    188.84 o 
   8   2   7    30203.78    29310.20    309.02 o 
  10   2   7      980.03     1059.25     86.56 o 
  12   2   7     3302.28     3522.18    179.90 o 
  14   2   7     5042.85     5370.75    339.00 o 
  16   2   7      696.64      669.59    176.50 o 
 -19   3   7     1519.84     1527.64    165.39 o 
 -17   3   7     1697.93     1809.25     99.24 o 
 -15   3   7       58.08       89.62     44.80 o 
 -13   3   7     3002.37     3151.24     93.72 o 
 -11   3   7    12001.56    10990.15    287.72 o 
  -9   3   7     1713.96     1675.96     85.13 o 
  -7   3   7    11607.72    11570.87    209.35 o 
  -5   3   7     7142.22     6754.79    136.54 o 
  -3   3   7     4182.99     3500.27    146.28 o 
  -1   3   7    17137.16    17460.88    498.15 o 
   1   3   7     8150.38     8141.33    204.65 o 
   3   3   7    10220.84     9389.82    210.34 o 
   5   3   7    17197.53    16230.47    293.31 o 
   7   3   7      541.77      651.40    146.92 o 
   9   3   7     4493.71     4595.70    164.86 o 
  11   3   7    12932.66    13544.93    291.92 o 
  13   3   7     1278.28     1746.84    163.14 o 
 -16   4   7      584.34      302.58    170.90 o 
 -14   4   7     4211.22     5003.73    462.27 o 
 -12   4   7     7019.41     6609.90    232.87 o 
 -10   4   7     3310.28     3104.28    127.51 o 
  -8   4   7     8677.59     8687.09    614.96 o 
  -6   4   7    13134.76    13642.74    276.20 o 
  -4   4   7       18.15      111.61     88.38 o 
  -2   4   7    21323.33    21381.32    436.86 o 
   0   4   7     4975.07     4997.10    244.09 o 
   2   4   7      814.01      889.65    138.31 o 
   4   4   7    17647.41    17860.45    325.33 o 
   6   4   7     4081.13     4644.90    168.50 o 
   8   4   7      353.54      317.48     75.71 o 
  10   4   7    11168.31    12654.09    512.70 o 
 -11   5   7       12.99       56.03    134.48 o 
  -9   5   7     3233.36     3099.04    141.74 o 
  -7   5   7     3039.10     2890.29    173.33 o 
  -5   5   7      326.57      153.07     78.65 o 
  -3   5   7      439.20      585.91    124.67 o 
  -1   5   7     3183.42     2924.44    197.83 o 
   1   5   7     2225.14     2220.61    173.00 o 
   3   5   7     1406.23     1312.12    145.12 o 
   5   5   7      935.61     1047.69    225.53 o 
 -22   0   8    17806.88    16889.87    395.11 o 
 -20   0   8       79.75      142.55     64.27 o 
 -18   0   8    10437.65     9295.29    255.79 o 
 -16   0   8    43633.67    41502.02    633.45 o 
 -14   0   8     8984.73    10115.15    266.16 o 
 -12   0   8    45104.36    41230.85    450.09 o 
 -10   0   8    56544.54    51593.04    557.81 o 
  -8   0   8     7333.78     9069.58    153.03 o 
  -6   0   8   160959.91   149974.53   1671.31 o 
  -4   0   8    25203.67    21919.45    352.49 o 
  -2   0   8    13261.36    16768.06    299.06 o 
   0   0   8   246315.91   239268.69   3785.02 o 
   2   0   8      923.10      715.38     49.47 o 
   4   0   8      588.38     1027.44     64.50 o 
   6   0   8    93614.63    83513.36   1171.08 o 
   8   0   8     1987.12     2259.34    143.13 o 
  10   0   8      703.41      829.29    134.48 o 
  12   0   8    31684.61    29529.31    722.82 o 
 -23   1   8     3294.54     3338.81    135.74 o 
 -21   1   8      478.06      575.24     68.37 o 
 -19   1   8     1843.07     1942.31    108.37 o 
 -17   1   8     9867.66     8723.86    172.39 o 
 -15   1   8     6425.67     6184.37    136.47 o 
 -13   1   8     9812.86     9037.60    158.21 o 
 -11   1   8    37802.97    35209.77    443.96 o 
  -9   1   8     1752.64     1354.33     51.01 o 
  -7   1   8    13264.50    11392.24    167.46 o 
  -5   1   8    44475.67    40320.55    338.91 o 
  -3   1   8    11641.72    10111.36    123.97 o 
  -1   1   8    12026.72    10546.08    140.14 o 
   1   1   8    31748.72    28842.49    282.09 o 
   3   1   8      852.83      598.96     52.45 o 
   5   1   8    19643.43    19914.12    231.21 o 
   7   1   8    10248.55    10153.89    159.04 o 
   9   1   8     3016.89     2755.72    104.44 o 
  11   1   8     4799.94     4744.96    207.32 o 
 -22   2   8      666.31      660.29     76.02 o 
 -20   2   8     9959.46     9666.67    202.53 o 
 -18   2   8     1421.29     1407.59    102.71 o 
 -16   2   8     1688.88     1851.69     94.29 o 
 -14   2   8    30108.22    28690.46    342.17 o 
 -12   2   8      190.78      308.55     46.28 o 
 -10   2   8      610.39      619.47     86.54 o 
  -8   2   8    70544.06    68724.80    605.55 o 
  -6   2   8     4257.58     5058.56     93.94 o 
  -4   2   8     3255.81     2789.90     94.81 o 
  -2   2   8    42444.32    40540.70    358.09 o 
   0   2   8     9905.86    10698.08    147.99 o 
   2   2   8    24014.52    23550.59    253.11 o 
   4   2   8    23188.07    22269.28    250.82 o 
   6   2   8     6338.26     6259.08    125.23 o 
   8   2   8    15022.84    14115.13    269.93 o 
  10   2   8     1637.96     1907.20    103.68 o 
  12   2   8      880.22      462.27    140.08 o 
 -19   3   8      146.86      138.56     51.00 o 
 -17   3   8     1008.23      961.94     89.49 o 
 -15   3   8     5685.93     5384.74    151.73 o 
 -13   3   8      213.96      236.63     47.88 o 
 -11   3   8     4349.84     4743.50    133.49 o 
  -9   3   8     7535.92     7054.44    296.52 o 
  -7   3   8      106.19      172.67     43.84 o 
  -5   3   8      812.30      918.39     65.67 o 
  -3   3   8    11879.58    11485.45    220.91 o 
  -1   3   8      646.36      831.53     95.22 o 
   1   3   8     1362.95     1260.00    102.53 o 
   3   3   8     4456.76     4530.38    229.17 o 
   5   3   8      666.38      751.58     82.89 o 
   7   3   8       38.29       80.07     52.72 o 
   9   3   8     3234.66     3278.35    157.80 o 
  11   3   8        0.65       37.32     95.96 o 
  13   3   8        1.73        0.00     61.91 o 
 -16   4   8     2211.71     2210.50    327.79 o 
 -14   4   8     7485.85     8424.54    493.09 o 
 -12   4   8       19.36        0.00     81.25 o 
 -10   4   8     3395.45     3441.10    194.71 o 
  -8   4   8    15424.90    15398.26    350.03 o 
  -6   4   8     1399.83     1273.29    125.39 o 
  -4   4   8        8.39      140.20     64.06 o 
  -2   4   8    11720.45    11652.50    239.18 o 
   0   4   8     2332.40     2312.53    171.97 o 
   2   4   8     1170.57     1406.84    107.19 o 
   4   4   8     1052.37     1263.47    107.62 o 
   6   4   8     3487.60     3648.50    156.11 o 
   8   4   8     4882.20     4353.58    173.48 o 
  10   4   8      128.80       84.09     67.68 o 
 -11   5   8      180.66      151.29     95.26 o 
  -9   5   8     6065.85     5371.31    204.02 o 
  -7   5   8      954.42     1221.52    168.10 o 
  -5   5   8      260.05      113.74     73.06 o 
  -3   5   8    12861.37    11134.76    331.81 o 
  -1   5   8       54.46      144.88     79.85 o 
   1   5   8      107.60       83.53     74.04 o 
   3   5   8     7036.57     5921.08    253.10 o 
 -23   1   9      636.74      805.89     81.91 o 
 -21   1   9     2067.45     1982.22    139.93 o 
 -19   1   9    13029.07    12057.03    289.13 o 
 -17   1   9      415.63      395.94     66.72 o 
 -15   1   9     1330.97     1153.80     81.31 o 
 -13   1   9    25631.59    23717.28    290.42 o 
 -11   1   9     2196.60     2386.09     62.02 o 
  -9   1   9     2983.44     3553.47     76.36 o 
  -7   1   9    56213.96    58007.80    467.28 o 
  -5   1   9    15977.17    16643.12    181.13 o 
  -3   1   9       34.04       56.20     25.43 o 
  -1   1   9    33735.67    34220.59    321.57 o 
   1   1   9     7822.00     7609.60    126.10 o 
   3   1   9       44.82      130.66     33.52 o 
   5   1   9     6857.77     6720.59    128.07 o 
   7   1   9     8972.97     8093.09    165.39 o 
   9   1   9      800.36      868.64     72.39 o 
  11   1   9       19.52       77.55     43.43 o 
 -22   2   9      211.52      341.87     63.40 o 
 -20   2   9     1770.81     1933.91    108.02 o 
 -18   2   9     4731.20     4782.36    136.93 o 
 -16   2   9      301.32      208.59     45.31 o 
 -14   2   9     5834.67     5690.16    134.02 o 
 -12   2   9    14183.53    13807.27    230.17 o 
 -10   2   9      102.58      139.12     31.70 o 
  -8   2   9     4982.89     4657.06    102.14 o 
  -6   2   9    13366.94    12924.23    248.48 o 
  -4   2   9     2225.14     2339.86     68.85 o 
  -2   2   9     8346.52     8321.19    130.26 o 
   0   2   9     1291.61     1309.49     63.97 o 
   2   2   9     3068.19     3370.14     90.38 o 
   4   2   9     4537.23     5018.36    112.63 o 
   6   2   9      943.90      961.09     73.89 o 
   8   2   9     2189.63     2310.52    148.00 o 
  10   2   9     2477.50     2914.42    141.74 o 
  12   2   9      434.39      297.67     91.06 o 
  14   2   9     1466.52     1571.72    232.54 o 
 -19   3   9       27.24       81.84     47.78 o 
 -17   3   9     3560.47     3947.61    133.66 o 
 -15   3   9    10074.22    10478.50    279.25 o 
 -13   3   9     1363.47     1606.72    149.89 o 
 -11   3   9    10177.35     9660.84    198.90 o 
  -9   3   9     8314.04     8588.50    221.56 o 
  -7   3   9      402.24      533.37     70.31 o 
  -5   3   9    12316.42    11869.85    229.38 o 
  -3   3   9     1540.22     1658.25    103.12 o 
  -1   3   9      888.11     1023.63     86.40 o 
   1   3   9    11348.84    11447.14    238.42 o 
   3   3   9      214.21      219.22     47.57 o 
   5   3   9      188.32      266.10     51.75 o 
   7   3   9      772.60      659.10     70.76 o 
   9   3   9      763.74      672.43     75.10 o 
  11   3   9       24.62       74.38     65.28 o 
 -16   4   9     9356.30     8315.28    507.10 o 
 -14   4   9     1104.14     1487.67    266.16 o 
 -12   4   9      192.04      126.07    126.07 o 
 -10   4   9    14130.53    13716.84    431.45 o 
  -8   4   9      173.89      246.54     92.45 o 
  -6   4   9       47.17      166.37     75.37 o 
  -4   4   9    16231.58    16126.02    292.64 o 
  -2   4   9      208.39      124.12     51.78 o 
   0   4   9      300.21      393.60     68.89 o 
   2   4   9     8431.57     8263.84    217.61 o 
   4   4   9     3074.99     2929.13    157.45 o 
   6   4   9       67.06       76.03     62.25 o 
   8   4   9     3280.59     3338.09    178.25 o 
  -9   5   9      543.87      721.84    102.96 o 
  -7   5   9     1297.00     1490.47    187.71 o 
  -5   5   9      427.58      394.99     99.61 o 
  -3   5   9      214.79      249.00    152.69 o 
  -1   5   9       57.55       74.99     80.85 o 
   1   5   9       22.99        0.00     66.62 o 
 -22   0  10      541.48      404.09     90.63 o 
 -20   0  10     4169.28     3588.31    174.54 o 
 -18   0  10      163.79      251.59     91.05 o 
 -16   0  10     5283.61     4548.65    172.78 o 
 -14   0  10    16007.43    15263.93    348.80 o 
 -12   0  10     1907.48     1997.54     81.87 o 
 -10   0  10    11099.12    10034.18    257.18 o 
  -8   0  10     9202.97     9338.61    174.82 o 
  -6   0  10    15211.24    16100.50    236.23 o 
  -4   0  10    13581.06    12499.58    196.61 o 
  -2   0  10    25465.81    27501.05    449.65 o 
   0   0  10    56753.81    58676.96    800.23 o 
   2   0  10     1168.47      947.16     95.09 o 
   4   0  10     5600.06     6610.66    206.96 o 
   6   0  10    38571.73    36846.77    840.49 o 
   8   0  10     4572.43     4310.84    232.54 o 
  10   0  10     1539.09     1835.56    148.77 o 
  12   0  10    20114.08    19524.79    425.58 o 
  14   0  10       49.18      162.50    126.07 o 
 -23   1  10       68.04      157.19     75.94 o 
 -21   1  10      428.69      439.53     65.04 o 
 -19   1  10       32.03       88.19     43.91 o 
 -17   1  10      128.58      117.10     40.91 o 
 -15   1  10      518.20      632.95     58.72 o 
 -13   1  10       69.35      155.51     36.72 o 
 -11   1  10     1958.22     1755.81     60.53 o 
  -9   1  10      672.66      661.40     42.96 o 
  -7   1  10       26.47      165.61     33.87 o 
  -5   1  10     7459.94     7495.10    188.24 o 
  -3   1  10      187.74      209.44     37.02 o 
  -1   1  10     1063.87      863.13     53.10 o 
   1   1  10     8434.99     8390.67    137.67 o 
   3   1  10     1159.39      944.80     69.67 o 
   5   1  10     2475.49     2350.10    115.11 o 
   7   1  10     4019.60     3956.76    123.51 o 
   9   1  10      414.11      427.68     58.78 o 
  11   1  10     2815.89     3156.38    131.24 o 
  13   1  10     1907.58     2365.13    186.09 o 
 -20   2  10     1163.53     1170.24    145.58 o 
 -18   2  10       84.19       94.63     45.18 o 
 -16   2  10     3533.42     3492.28    137.89 o 
 -14   2  10     9151.82     8435.15    224.84 o 
 -12   2  10     1123.49     1362.41     83.97 o 
 -10   2  10     3809.96     3907.69    150.83 o 
  -8   2  10    19979.75    19792.06    238.06 o 
  -6   2  10     7492.95     8365.47    142.14 o 
  -4   2  10      125.22      262.06     34.48 o 
  -2   2  10    24596.81    25198.08    268.75 o 
   0   2  10     8665.10     9301.45    149.33 o 
   2   2  10     1584.60     1689.08     78.23 o 
   4   2  10    15118.54    15054.95    238.90 o 
   6   2  10     6031.32     5704.35    148.01 o 
   8   2  10     1821.16     1700.94    118.81 o 
  10   2  10     4847.04     4569.43    354.60 o 
  12   2  10     1408.22     1129.29    224.13 o 
 -19   3  10      202.73      207.61     56.27 o 
 -17   3  10     3367.52     3249.38    232.52 o 
 -15   3  10     3412.40     3015.94    210.12 o 
 -13   3  10      115.74       89.57     61.66 o 
 -11   3  10     6651.14     6687.52    191.10 o 
  -9   3  10    11351.33    10865.20    330.59 o 
  -7   3  10       22.51        8.53     57.43 o 
  -5   3  10     6990.78     7259.92    182.69 o 
  -3   3  10    10107.21    10108.35    219.97 o 
  -1   3  10     1671.48     1494.58     87.38 o 
   1   3  10     2711.47     2884.50    113.42 o 
   3   3  10     3570.59     3432.01    118.88 o 
   5   3  10     1486.61     1439.26     94.58 o 
   7   3  10        5.76       97.28     59.44 o 
   9   3  10     2167.10     2482.30    176.31 o 
  11   3  10      921.94      973.96    105.73 o 
 -10   4  10     2483.12     2630.74    229.73 o 
  -8   4  10     4618.41     4771.20    263.35 o 
  -6   4  10       20.14       90.94     67.24 o 
  -4   4  10     1089.01     1086.30    127.93 o 
  -2   4  10     4697.99     4555.46    160.92 o 
   0   4  10        0.42        0.00     49.25 o 
   2   4  10      859.72      914.54     97.14 o 
   4   4  10     5339.71     4625.30    324.84 o 
   6   4  10      250.42      193.63     96.66 o 
  -7   5  10       96.65      333.40    120.47 o 
  -5   5  10     1256.42     1077.38    368.42 o 
  -3   5  10     4892.99     4334.25    220.10 o 
  -1   5  10        4.88       12.28     86.85 o 
 -21   1  11     3594.77     3274.67    155.28 o 
 -19   1  11     8698.43     7864.71    177.36 o 
 -17   1  11      679.04      911.23    100.29 o 
 -15   1  11     8854.26     8795.74    179.94 o 
 -13   1  11    35046.50    33408.92    379.71 o 
 -11   1  11      638.21      716.47     44.18 o 
  -9   1  11     9577.96    10492.87    149.71 o 
  -7   1  11    90441.37    90732.59    788.23 o 
  -5   1  11     6271.44     6648.20    135.34 o 
  -3   1  11      166.10      206.90     38.74 o 
  -1   1  11    57832.02    55760.64    551.80 o 
   1   1  11    13902.43    14856.38    228.99 o 
   3   1  11     1522.48     1626.06     91.59 o 
   5   1  11    28117.04    27064.44    347.42 o 
   7   1  11     9213.11     8552.00    252.74 o 
   9   1  11     7683.37     7274.61    309.41 o 
  11   1  11     4328.90     4096.15    140.13 o 
  13   1  11     1874.68     1854.43    171.35 o 
 -20   2  11      704.28      760.22    124.55 o 
 -18   2  11     3448.79     3219.30    126.11 o 
 -16   2  11        9.13       24.50     37.68 o 
 -14   2  11     3005.37     2913.74    107.63 o 
 -12   2  11    11544.57    11565.65    250.13 o 
 -10   2  11      145.86      145.81     34.71 o 
  -8   2  11     9953.67     9307.02    156.69 o 
  -6   2  11     5718.23     5933.22    144.56 o 
  -4   2  11      316.02      306.91     43.11 o 
  -2   2  11    12727.07    11695.07    172.84 o 
   0   2  11    13813.66    13905.74    194.92 o 
   2   2  11      472.10      443.45     55.50 o 
   4   2  11    12219.17    12601.71    261.04 o 
   6   2  11     3267.11     3432.67    171.19 o 
   8   2  11      473.65      532.37     78.19 o 
  10   2  11     3187.98     3828.52    159.61 o 
  12   2  11     1997.69     2177.38    186.57 o 
 -19   3  11       90.48       98.16     66.70 o 
 -17   3  11      154.66      250.06     70.30 o 
 -15   3  11    18604.43    18899.88    507.10 o 
 -13   3  11     1997.20     2132.05    187.71 o 
 -11   3  11     5384.91     5373.48    179.21 o 
  -9   3  11    19786.69    20136.97    399.23 o 
  -7   3  11     2285.26     2481.73    149.56 o 
  -5   3  11    23887.72    23917.20    439.74 o 
  -3   3  11    15404.47    15141.78    242.66 o 
  -1   3  11     3448.24     2918.54    116.11 o 
   1   3  11    33200.95    32447.12    401.45 o 
   3   3  11     2162.48     1876.63    105.94 o 
   5   3  11       62.80      177.31     52.02 o 
   7   3  11    21470.02    20415.87    449.06 o 
   9   3  11      133.20      349.92     80.50 o 
 -10   4  11    13064.55    12817.51    445.46 o 
  -8   4  11      879.03     1124.96    110.73 o 
  -6   4  11      149.45      219.53     69.00 o 
  -4   4  11    15498.61    16571.51    316.26 o 
  -2   4  11      429.11      811.92     92.46 o 
   0   4  11     1022.95     1070.85    103.64 o 
   2   4  11    11951.58    11797.43    270.15 o 
   4   4  11       66.08      243.70     71.27 o 
 -22   0  12      142.36      160.01     75.67 o 
 -20   0  12    14062.24    13570.64    759.24 o 
 -18   0  12     1599.91     1571.88    133.87 o 
 -16   0  12     3812.87     3594.48    163.90 o 
 -14   0  12    26020.97    24079.47    437.59 o 
 -12   0  12      135.57      184.36     43.85 o 
 -10   0  12    11147.09    10640.43    198.70 o 
  -8   0  12    21745.30    20786.88    663.99 o 
  -6   0  12      240.52      232.23    117.67 o 
  -4   0  12    43341.90    43154.12    645.82 o 
  -2   0  12    22626.67    20895.55    399.15 o 
   0   0  12     2689.84     2796.73    151.58 o 
   2   0  12    14702.50    13644.57    318.78 o 
   4   0  12     9221.98     9499.73    268.43 o 
   6   0  12       25.96       97.48     62.38 o 
   8   0  12     5914.81     5202.51    212.96 o 
  10   0  12     3342.41     3765.46    317.99 o 
  12   0  12        5.15       74.93     77.19 o 
 -21   1  12     4420.42     4143.64    169.84 o 
 -19   1  12     2663.94     2618.68    117.84 o 
 -17   1  12      416.82      436.25     70.53 o 
 -15   1  12    11647.12    11497.87    203.25 o 
 -13   1  12     5060.02     4730.75    136.68 o 
 -11   1  12     3589.25     3708.20     91.16 o 
  -9   1  12    20694.47    20035.60    231.42 o 
  -7   1  12     9881.74     9508.00    167.53 o 
  -5   1  12      313.43      242.90     42.42 o 
  -3   1  12    10897.58     9954.87    273.54 o 
  -1   1  12     6962.00     6660.44    150.98 o 
   1   1  12     8088.43     7742.66    231.21 o 
   3   1  12     5005.61     4570.52    144.77 o 
   5   1  12     2725.65     2950.20    126.98 o 
   7   1  12      573.99      749.13     74.29 o 
   9   1  12     2401.79     2438.13    131.22 o 
  11   1  12      327.08      467.74     70.93 o 
 -20   2  12      424.09      455.14     66.72 o 
 -18   2  12     3309.70     3713.63    132.94 o 
 -16   2  12     5272.95     5385.16    211.09 o 
 -14   2  12       80.05      122.73     46.34 o 
 -12   2  12     8421.69     8697.48    219.23 o 
 -10   2  12     3086.02     2839.62    155.28 o 
  -8   2  12      511.78      733.70     63.89 o 
  -6   2  12    19671.24    19997.84    265.23 o 
  -4   2  12     1499.53     1464.81    115.65 o 
  -2   2  12       19.90       62.59     33.18 o 
   0   2  12    12779.31    12095.95    249.61 o 
   2   2  12       21.60      154.17     53.20 o 
   4   2  12      428.22      465.48     82.45 o 
   6   2  12     8063.18     7659.34    373.18 o 
   8   2  12       50.88      195.26     65.78 o 
  10   2  12      119.66      261.34     92.92 o 
 -17   3  12     4825.17     4276.28    204.48 o 
 -15   3  12     2652.84     2445.83    207.32 o 
 -13   3  12      315.73      445.46    112.07 o 
 -11   3  12    12112.94    11625.65    339.00 o 
  -9   3  12     3258.88     2819.05    152.76 o 
  -7   3  12      590.81      777.92     98.52 o 
  -5   3  12    16541.64    15942.04    355.50 o 
  -3   3  12     3856.12     3865.07    126.47 o 
  -1   3  12      221.25      249.92     54.40 o 
   1   3  12     5903.56     6303.22    161.10 o 
   3   3  12     1937.09     2262.23    135.92 o 
   5   3  12      231.17      281.63     71.36 o 
   7   3  12     1411.58     1367.97    119.97 o 
 -10   4  12      103.24      225.07     73.80 o 
  -8   4  12        4.94        0.00     55.19 o 
  -6   4  12      638.41      669.99     98.99 o 
  -4   4  12      202.56      265.85     66.78 o 
  -2   4  12      476.03      564.99     84.18 o 
   0   4  12       18.62       18.92     58.49 o 
   2   4  12        0.24       87.74     64.50 o 
 -21   1  13     5302.58     5393.09    159.97 o 
 -19   1  13      284.65      199.69     52.89 o 
 -17   1  13      577.14      665.77     67.57 o 
 -15   1  13    24631.32    24038.64    446.93 o 
 -13   1  13     5343.65     5422.05    154.20 o 
 -11   1  13     1589.77     1647.16     74.05 o 
  -9   1  13    24638.07    24282.09    349.79 o 
  -7   1  13    10598.18    10068.32    207.22 o 
  -5   1  13      127.35      234.59     51.76 o 
  -3   1  13    16901.05    15626.83    243.38 o 
  -1   1  13    12541.38    12065.07    214.06 o 
   1   1  13     4307.68     4748.45    135.74 o 
   3   1  13      255.79      242.09     54.19 o 
   5   1  13    11783.08    11528.20    263.25 o 
   7   1  13     6253.81     5756.17    159.16 o 
   9   1  13        1.16       33.18     49.12 o 
 -20   2  13      983.26     1096.05    116.37 o 
 -18   2  13      147.67      228.67     60.47 o 
 -16   2  13     2464.61     2483.49    136.32 o 
 -14   2  13       54.05      124.11     48.49 o 
 -12   2  13      578.77      612.23     65.23 o 
 -10   2  13    16210.09    16396.88    386.18 o 
  -8   2  13     1786.76     1634.86    122.90 o 
  -6   2  13       37.41       47.34     37.21 o 
  -4   2  13     7978.24     7678.80    164.21 o 
  -2   2  13     2840.47     2678.86    227.71 o 
   0   2  13     1540.59     1551.48    112.05 o 
   2   2  13     8939.52     8633.93    222.57 o 
   4   2  13      440.09      448.95     76.24 o 
   6   2  13      401.92      351.77     76.35 o 
   8   2  13        3.93       37.03     58.96 o 
 -17   3  13     7217.86     7336.38    261.38 o 
 -15   3  13       63.91        0.00     70.04 o 
 -13   3  13     3510.07     3877.47    235.34 o 
 -11   3  13     3197.41     3616.15    168.36 o 
  -9   3  13     4260.23     4225.77    182.13 o 
  -7   3  13     9396.91     9583.30    275.35 o 
  -5   3  13      997.23     1125.11     96.34 o 
  -3   3  13     2667.28     2564.34    122.83 o 
  -1   3  13    11231.32    11285.38    257.55 o 
   1   3  13      581.31      541.11     89.90 o 
   3   3  13     4216.14     3700.77    180.89 o 
   5   3  13     4801.18     4391.83    176.51 o 
 -10   4  13      911.71      835.26    109.94 o 
  -8   4  13     3985.93     4112.80    280.16 o 
  -6   4  13     2482.52     2972.00    189.12 o 
  -4   4  13     4022.70     3646.66    176.06 o 
  -2   4  13     2778.73     2835.33    198.09 o 
   0   4  13     1595.28     1777.86    146.32 o 
 -20   0  14    11531.12    10111.92    301.56 o 
 -18   0  14     2487.47     3067.94    354.41 o 
 -16   0  14     3813.16     3356.37    218.53 o 
 -14   0  14    22138.32    21880.83    579.94 o 
 -12   0  14    13285.21    13143.55    351.61 o 
 -10   0  14       10.00        0.00     49.41 o 
  -8   0  14    68991.53    68470.79   1538.10 o 
  -6   0  14    17826.41    17676.10    813.88 o 
  -4   0  14     1965.33     1948.45    168.10 o 
  -2   0  14    17986.50    16788.49    370.39 o 
   0   0  14     6245.81     5921.40    420.25 o 
   2   0  14    11198.81    11119.31    300.63 o 
   4   0  14     9567.31     7948.33    258.25 o 
   6   0  14      602.60      689.60    106.92 o 
   8   0  14    11612.47    11265.82    584.14 o 
 -19   1  14       97.69      108.85     53.68 o 
 -17   1  14      663.57      546.15     74.01 o 
 -15   1  14     1494.44     1144.47     91.50 o 
 -13   1  14     1656.94     1589.69    175.10 o 
 -11   1  14       90.20      118.10     46.50 o 
  -9   1  14      742.24      868.72     70.77 o 
  -7   1  14       35.33       38.76     37.34 o 
  -5   1  14      182.09      212.81     47.54 o 
  -3   1  14    12461.70    11968.25    279.02 o 
  -1   1  14      592.23      618.00     66.44 o 
   1   1  14      310.62      309.56     97.86 o 
   3   1  14     4271.08     4421.00    137.04 o 
   5   1  14      297.21      369.76     61.46 o 
   7   1  14      317.50      367.05     84.52 o 
 -18   2  14     1277.78     1231.20    204.41 o 
 -16   2  14     3371.30     3271.11    139.17 o 
 -14   2  14    11713.08    11882.38    278.81 o 
 -12   2  14     4779.37     4962.72    215.51 o 
 -10   2  14     2169.84     2288.34    104.82 o 
  -8   2  14     7886.81     8390.98    172.56 o 
  -6   2  14    15257.60    15081.86    242.45 o 
  -4   2  14        9.82       21.76     46.91 o 
  -2   2  14     4637.78     4641.37    163.76 o 
   0   2  14    13678.79    12653.70    274.80 o 
   2   2  14       92.26       78.44     58.67 o 
   4   2  14       27.83      115.42     61.99 o 
   6   2  14     4877.28     4232.84    198.21 o 
 -15   3  14      321.99      445.46    114.87 o 
 -13   3  14      280.15      375.42    114.87 o 
 -11   3  14     2420.11     2388.54    299.78 o 
  -9   3  14      968.64      889.70    113.90 o 
  -7   3  14       90.18      203.98     60.75 o 
  -5   3  14     2246.16     2273.92    134.56 o 
  -3   3  14     2665.68     2499.91    143.47 o 
  -1   3  14       58.24       66.59     70.15 o 
   1   3  14     1685.51     1803.03    130.48 o 
   3   3  14     3683.00     3258.27    175.45 o 
  -8   4  14      515.84      531.48    100.51 o 
  -6   4  14     3443.43     3713.03    207.76 o 
  -4   4  14      355.70      382.38     95.94 o 
 -19   1  15      399.18      466.53     74.93 o 
 -17   1  15      165.56       85.45     61.41 o 
 -15   1  15     6720.18     7180.41    227.41 o 
 -13   1  15     3516.11     3637.10    242.34 o 
 -11   1  15     1257.23     1368.97     85.04 o 
  -9   1  15    12668.21    13141.38    223.58 o 
  -7   1  15     1399.89     1496.82     92.39 o 
  -5   1  15     2535.31     2783.77    125.53 o 
  -3   1  15     9383.76     9208.19    193.84 o 
  -1   1  15     4223.54     4358.39    136.85 o 
   1   1  15     2839.40     2904.74    129.90 o 
   3   1  15     3865.75     3982.14    135.20 o 
   5   1  15      357.21      381.99     65.11 o 
 -18   2  15      244.63      180.27     62.84 o 
 -16   2  15     6012.53     5754.80    179.19 o 
 -14   2  15     2131.70     2333.30    132.05 o 
 -12   2  15      184.51      397.44     64.55 o 
 -10   2  15     9619.52     9856.23    192.16 o 
  -8   2  15      202.83      247.48     52.99 o 
  -6   2  15       67.65       78.34     54.95 o 
  -4   2  15    13203.98    13910.22    290.00 o 
  -2   2  15      717.86      849.55    104.84 o 
   0   2  15     2197.36     2042.63    134.71 o 
   2   2  15     7925.53     7934.91    226.80 o 
   4   2  15       26.66       32.95     76.76 o 
 -13   3  15     2513.36     2580.31    240.94 o 
 -11   3  15     3039.46     3635.00    198.92 o 
  -9   3  15      410.13      328.37     91.06 o 
  -7   3  15     8243.06     8901.85    231.47 o 
  -5   3  15     2945.04     2682.57    220.23 o 
  -3   3  15      630.66      605.18     87.52 o 
  -1   3  15     3253.75     3694.59    183.83 o 
   1   3  15     2303.50     2611.00    158.97 o 
 -18   0  16     2956.55     2549.49    232.54 o 
 -16   0  16    15877.12    15392.22    501.49 o 
 -14   0  16     4598.71     4451.81    268.96 o 
 -12   0  16    11105.81    12925.42    326.39 o 
 -10   0  16    19004.29    19399.88    407.58 o 
  -8   0  16    12386.88    12462.74    320.47 o 
  -6   0  16    38949.86    40038.27    938.55 o 
  -4   0  16    11103.33    11322.81    350.21 o 
  -2   0  16    11369.39    11279.39    378.22 o 
   0   0  16    23053.61    23925.16    486.75 o 
   2   0  16      956.67     1064.74    287.17 o 
   4   0  16     4172.61     3661.07    225.53 o 
 -17   1  16     4025.74     4136.06    184.24 o 
 -15   1  16     1966.38     2420.76    164.28 o 
 -13   1  16     1234.11     1438.67    132.02 o 
 -11   1  16     8117.33     8116.18    220.74 o 
  -9   1  16     1549.37     1717.53    101.04 o 
  -7   1  16     1179.35     1218.69    121.31 o 
  -5   1  16     3709.03     3665.96    129.17 o 
  -3   1  16      797.57      732.44     89.43 o 
  -1   1  16     2143.89     2206.00    117.99 o 
   1   1  16     4768.89     4956.36    154.47 o 
   3   1  16       41.79       23.62     47.25 o 
 -16   2  16     1100.60      974.88    113.59 o 
 -14   2  16    14209.26    15526.29    359.51 o 
 -12   2  16      190.77      149.69     58.39 o 
 -10   2  16      613.58      669.80    109.18 o 
  -8   2  16    22241.85    22550.66    384.80 o 
  -6   2  16     2176.51     2121.06    136.26 o 
  -4   2  16       44.29       55.71     56.04 o 
  -2   2  16    16740.82    14927.42    314.86 o 
   0   2  16     4642.11     4086.32    250.57 o 
   2   2  16     1339.10     1327.46    118.59 o 
 -11   3  16     1509.92     1333.58    201.72 o 
  -9   3  16     2234.36     2165.71    204.52 o 
  -7   3  16      102.35       69.23     63.00 o 
  -5   3  16      162.96      146.59     67.66 o 
  -3   3  16     1936.80     1932.05    138.45 o 
 -15   1  17     3797.44     3265.17    185.08 o 
 -13   1  17     7649.37     7940.94    473.48 o 
 -11   1  17     1068.11     1085.73     85.33 o 
  -9   1  17     1545.45     1280.00     94.49 o 
  -7   1  17    10439.86    10656.30    218.48 o 
  -5   1  17     4435.20     4567.72    147.28 o 
  -3   1  17       34.99       34.00     47.79 o 
  -1   1  17     5613.34     5233.16    172.18 o 
   1   1  17     5685.21     4711.40    151.33 o 
 -14   2  17      906.21      866.58    180.71 o 
 -12   2  17     3200.09     3607.35    152.60 o 
 -10   2  17     1128.93      869.53     95.96 o 
  -8   2  17       45.52       64.58     58.80 o 
  -6   2  17     2570.83     2633.16    156.08 o 
  -4   2  17     2687.51     2986.30    166.32 o 
  -2   2  17       87.79      143.32     66.66 o 
 -14   0  18     1314.22     1263.54    193.31 o 
 -12   0  18     1837.96     2135.94    163.92 o 
 -10   0  18     5943.99     6373.17    243.45 o 
  -8   0  18     2784.09     2490.82    181.26 o 
  -6   0  18     2905.84     2944.19    245.14 o 
  -4   0  18     8935.18     9691.71    456.67 o 
  -2   0  18     2003.22     1853.89    163.00 o 
 -13   1  18       10.27       39.22     73.30 o 
 -11   1  18     1353.52     1519.72    112.01 o 
  -9   1  18      149.84      116.83     53.08 o 
  -7   1  18      879.30      858.26     84.34 o 
  -5   1  18      972.04     1010.26     91.20 o 
  -3   1  18      131.13       65.00     54.25 o 
                                                 
